# Supplementary material for: Intra-host evolution of cell-fusing agent virus following acute infection in Aedes aegypti mosquito
Source: Virus Evol. 2025 Sep 30;11(1):veaf079. doi: 10.1093/ve/veaf079 (PMC12553305; doi:10.1093/ve/veaf079)
Supplement: Supplementary_file_S1_veaf079 [file supplementary_file_s1_veaf079.xls]

## Sheet: Primer_info
Primer set	Sequence (5'-3')	Amplicon size (bp)
CFAV_1_F	AAACTTCGGCTTGGCTACACC	395
CFAV_1_R	ATGGAGGCAAACAGGGCATG
CFAV_2_F	GTTGGATGGGGATCCTTCTTACAG	411
CFAV_2_R	TGTGAACTCAGTCCACGTTGATC
CFAV_3_F	CTGGAACGGCATTCTTGTCACA	394
CFAV_3_R	TTCTTCCGGTCTCACGATGGT
CFAV_4_F	TGGCACTTGGACCACAGTAAAG	410
CFAV_4_R	CTGACCTAGCTATAGAAGAAACGTTGA
CFAV_5_F	GCTTCAAGTGGGGGATTGGATT	405
CFAV_5_R	ACGAAGGTTCAATTACGTTCTTTACTAG
CFAV_6_F	TGCACTCTACCGCTAGTGGT	403
CFAV_6_R	GTATGGTTCCCGCACTTGACAA
CFAV_7_F	GTTTAACATGCCACGGTTGTCTG	410
CFAV_7_R	GGTTTTTCTCGTGGTGTCAATTCC
CFAV_8_F	GACAAACGCATAGCCTTTCTATTGG	399
CFAV_8_R	CTGAATCAGGTTAATGGTGACGGA
CFAV_9_F	CCTGAACAGGTGTATGTGAATGACA	407
CFAV_9_R	CAGAACATGCCGTCAGTGATGA
CFAV_10_F	CAAAGAACTCATCGACCGAGTGT	402
CFAV_10_R	CATTCGGTCCAATTACATGTGCG
CFAV_11_F	CACAAACTGACTTTCCGTGGAAC	399
CFAV_11_R	ACAGGAGATTTAGGAGGGAGCA
CFAV_12_F	AAGAGATACGGGAAGGCAAACG	390
CFAV_12_R	GCACATCAGAGTCACCAGATGG
CFAV_13_F	TCATACTACAGACTGGGAGCTCAG	387
CFAV_13_R	TCCAAAACCACAAATTCGCGC
CFAV_14_F	TGTTTCTGATCTTCAGTTTGAACGC	405
CFAV_14_R	CAAAGCCTAGGAGGAACACGAA
CFAV_15_F	GCTATGGAGAGGATGGGATCGT	400
CFAV_15_R	CCACGCCATTTTACTGGTTCAC
CFAV_16_F	TGTTCGCAGCTTGTTTGGC	414
CFAV_16_R	CCTGCCACTGTTGAGCGATAAA
CFAV_17_F	CTTCTGGCTCACCGTTCTTCAT	416
CFAV_17_R	AATCATGGCAACCCGCACTT
CFAV_18_F	GCACCAGGAACCTAATAACGGT	413
CFAV_18_R	GGTGGAAAAGTTTGCTCGATGC
CFAV_19_F	ACCATCTTATTCGTCCCATCGC	412
CFAV_19_R	TAAAAGTCATGCCGAGCTGGTC
CFAV_20_F	CAGGAACGTATGTGTATCCCATTGA	408
CFAV_20_R	CCCCACGGCAGTTCATATAGAAA
CFAV_21_F	CCACAATACGTTGATGACCGCT	395
CFAV_21_R	TAAAGGAGGCTAGGGGTTGACA
CFAV_22_F	GGCCGCGAAAGGTTACTTATGA	397
CFAV_22_R	TGCAGAGAGTCCAACATTGTCG
CFAV_23_F	GACCTCATGGAGCTCGTGAAAG	410
CFAV_23_R	GCGTCCAATGCTGTCAAGATCT
CFAV_24_F	AAGCGTGGTGGTGGGTTTTT	400
CFAV_24_R	CAAGGCTCTAGCGGCAATGT
CFAV_25_F	GGATTTTGGCTCCATGGTGTCT	413
CFAV_25_R	CTTTTTCCGCCCCACCTATTGT
CFAV_26_F	GAGTGGTGGATTTGGGATGTGG	399
CFAV_26_R	GCACCAACCTGCCATTGTACA
CFAV_27_F	GAGCCCATTTTGTGTGCAAGATT	419
CFAV_27_R	CACATCATCGGTGACAAACGATC
CFAV_28_F	GAACCGTGGGACTTGGTTTGAA	388
CFAV_28_R	ATCCCTGCTCCACGATCCTA
CFAV_29_F	CCGGTTCTTCAAGAGTCGTAACT	401
CFAV_29_R	CGAAGTAATTGACACCAACGCC
CFAV_30_F	GCTCTAGGCTTTCTTAATGCGGA	394
CFAV_30_R	CATTCGTTATGGTGTTCAGCGC
CFAV_31_F	TGATGGACGTCGTTGGTCGT	395
CFAV_31_R	AGGTGCTATGAGGATTCTGCCA
CFAV_32_F	GATGGAGAGCGACTGGGAAAAG	410
CFAV_32_R	CATCCCAGGATTCAACTGACTCC
CFAV_33_F	ATTGCTATCTCGTCGGCTGTG	405
CFAV_33_R	GTTCCTCACGGCTCTATTCGATT
CFAV_34_F	TCCTGAACACCTACAAGGACGA	395
CFAV_34_R	GGGATGCTTAAGACCATCAGCTAG
CFAV_35_F	ACATTAGTGTCGGGCGTGAC	413
CFAV_35_R	GCGCATCTATGGTATAGAAAAGATTATCAA
CFAV_NS3_qPCR_F	ACACGAGTGAAGCTGGTTGA	92
CFAV_NS3_qPCR_R	ACATACGTTCCTGGTTCCCG

## Sheet: Genome_coverage
CFAV genome coverage, nucelotide depth and breadth
Sample	Coverage(%)	Average Depth	Breadth 400x (%)
0D1	99.4	1756	99.8
0D1	99.4	2523	96.4
0D3	99.4	1684	97.2
1D1	99.4	1841	97.2
1D2	99.4	2150	95.2
1D3	99.4	2092	95.8
3D1	99.4	2647	99.8
3D2	99.4	2081	100
3D3	99.4	1783	99.1
5D1	99.5	3157	99.9
5D2	99.4	2419	100
5D3	99.4	2092	99.9
7D1	99.4	1548	100
7D2	99.4	1780	99.2
7D3	99.4	2611	99.7
10D1	99.5	2293	99.9
10D2	99.5	2483	100
10D3	99.4	2209	100
14D1	99.5	2301	100
14D2	99.4	2293	100
14D3	99.4	2228	99.9
21D1	99.4	2599	100
21D2	99.4	2848	100
21D3	99.4	2920	100
Pre-infected1	99.4	2389	100
Pre-infected2	99.4	1909	97.3
Pre-infected3	99.4	2015	95.8

## Sheet: SNV_frequency
Gene	SNV_sites	REF	ALT	REFERENCE_CODON	REFERENCE_Amino_ACID	ALTERED_CODON	ALTERED_Amino_Acid	0D1	0D2	0D3	1D1	1D2	1D3	3D1	3D2	3D3	5D1	5D2	5D3	7D1	7D2	7D3	10D1	10D2	10D3	14D1	14D2	14D3	21D1	21D2	21D3
5'UTR	86	A	C					0.0359566	0	0	0.0121442	0.0189773	0.0100074	0	0	0	0	0.0107914	0	0	0	0.0104781	0	0	0	0	0	0	0.0145817	0	0
capsid	169	A	G	ACC	T	GCC	A	0	0.0160194	0	0	0	0	0	0	0	0	0	0	0	0	0	0	0	0	0	0	0	0	0	0
capsid	190	G	T	GGT	G	TGT	C	0	0.0151382	0	0.00886043	0.00744383	0	0	0	0.00357693	0	0	0	0	0	0	0	0	0	0.0114111	0	0	0	0	0
capsid	249	G	A	CTG	L	CTA	L	0	0	0.0242779	0.0123796	0	0.0113688	0	0.0206795	0	0	0	0.0170628	0	0	0	0	0	0	0	0	0.0107181	0	0.0200642	0
capsid	287	G	A	AGA	R	AAA	K	0	0.018847	0	0	0	0	0	0.0118919	0	0	0	0	0	0	0	0	0	0	0	0	0	0	0	0
capsid	294	T	C	CGT	R	CGC	R	0	0.0158343	0	0	0	0.0102041	0	0.0119332	0.011925	0	0	0	0.0223426	0	0	0	0	0	0.0181612	0.0304054	0.0102128	0	0	0.0142566
prM	565	A	C	ATT	I	CTT	L	0.0060538	0	0.0056901	0	0	0	0	0.0042135	0	0	0	0	0	0	0	0	0	0	0	2.87e-05	0	0.0077257	0	0.0004546
prM	595	T	C	TAC	Y	CAC	H	0.00119707	0.011082	0	0	0.029101	0.030958	0	0.0108123	0.0203399	0.0195366	0.0143118	0.0279868	0	0.0294688	0.00406987	0.00344557	0	0.00306737	0.00409977	0	0.00512477	0	0	0
prM	621	T	G	GCT	A	GCG	A	0	0	0	0	0.0113872	0	0	0	0	0	0	0	0	0	0	0	0	0	0.0107399	0	0	0	0	0
prM	640	A	C	ATT	I	CTT	L	0	0	0	0.0158915	0.0015759	0	0	0	0	0	0	0	0	0	0	0	0	0	0	0	0	0	0	0
prM	715	C	T	CGG	R	TGG	W	0	0	0	0	0.006046	0	0	0.07466	0	0.042181	0.066635	0.090572	0	0.075947	0.021653	0.016548	0.001786	0.012712	0.037014	0.021049	0.032174	0.016743	0	0.065475
prM	722	A	C	GAG	E	GCG	A	0	0	0	0	0	0	0	0	0	0	0	0	0	0	0	0	0.0471204	0.0162519	0.0184388	0	0	0	0	0
M	775	C	A	CGT	R	AGT	S	0	0	0	0	0	0	0	0	0.0117403	0	0	0.0112705	0	0	0	0	0	0	0	0	0	0	0	0.0249918
M	813	G	A	GAG	E	GAA	E	0.0203046	0	0	0	0	0	0.0108043	0	0	0	0	0	0	0	0	0	0	0	0	0	0	0	0	0
E	941	T	C	GTA	V	GCA	A	0	0	0	0	0	0	0	0	0	0	0	0	0	0.032967	0	0	0	0.0179543	0	0	0	0	0	0
E	1038	C	A	GCC	A	GCA	A	0	0	0	0	0	0	0	0	0	0	0	0	0	0	0	0.0087991	0	0	0.0057352	0.0062851	0	0	0	0
E	1080	G	A	GAG	E	GAA	E	0	0	0	0	0	0.0124633	0	0	0	0	0	0	0	0	0	0	0	0	0.0136481	0	0	0	0	0
E	1113	C	A	CTC	L	CTA	L	0	0	0	0	0	0.0233463	0	0	0	0.0101368	0	0	0.0254125	0	0	0	0	0	0	0	0	0	0	0
E	1205	T	C	GTA	V	GCA	A	0	0	0	0.0160643	0.0234177	0.0144181	0	0	0	0	0	0	0.0168034	0	0	0.0142857	0.024871	0	0	0	0.0135667	0	0.0189628	0
E	1389	G	A	ATG	M	ATA	I	0	0	0	0	0	0	0	0	0	0	0	0	0	0.0658135	0.0194064	0	0	0.0275735	0.0107914	0.0383877	0	0	0	0
E	1409	C	A	ACA	T	AAA	K	0	0.013766	0	0	0	0	0.0185701	0	0.0190174	0.0294748	0.0365449	0	0.0114855	0	0.0268123	0.0385965	0	0	0	0.0274194	0.0278012	0.0277992	0.0124224	0.0329381
E	1516	T	G	TTT	F	GTT	V	0	0	0	0	0.0205479	0	0	0	0	0	0.0123967	0	0	0	0	0	0	0	0	0	0	0	0	0
E	1611	G	A	AGG	R	AGA	R	0.0166042	0	0	0	0	0	0	0	0	0	0	0	0	0	0.0116054	0	0	0	0	0	0	0	0	0
E	1655	C	A	TCC	S	TAC	Y	0	0	0	0	0	0	0	0	0	0.0101989	0	0	0	0.0133971	0	0	0	0	0	0	0	0	0	0
E	1691	G	A	CGT	R	CAT	H	0.0128123	0	0.0108838	0.0102128	0	0	0	0	0	0	0	0	0	0	0	0	0	0	0	0	0	0	0	0
E	1742	C	T	GCT	A	GTT	V	0.00180767	0.0155467	0.0141627	0	0	0	0	0.0474037	0	0	0	0.0168277	0	0	0	0	0	0	0	0	0	0	0	0
E	1840	G	C	GAG	E	CAG	Q	0	0.140453	0.0399443	0.00170633	0.0556373	0.0392023	0.0842473	0.165617	0.195122	0.228595	0.145417	0.203088	0.185928	0.222816	0.220194	0.202877	0.227982	0.206212	0.268479	0.128282	0.143707	0.192544	0.313291	0.24601
E	1841	A	C	GAG	E	GCG	A	0	0.0154946	0	0	0.0145513	0.011612	0	0	0	0	0	0	0	0	0	0	0	0	0	0.0104068	0	0	0.0116732	0
E	1857	T	G	AGT	S	AGG	R	0	0	0	0	0	0	0	0	0	0	0	0	0	0.0136054	0	0	0	0	0	0	0	0	0.011194	0
E	1862	C	T	ACA	T	ATA	I	0	0.0191278	0	0	0	0	0	0	0	0.00357657	0	0	0	0	0	0	0.00299527	0	0	0	0	0	0	0
E	1996	G	A	GCC	A	ACC	T	0	0	0	0.0248105	0	0.0170157	0.0238673	0.0139581	0.0120282	0.0130835	0.02267	0	0	0.010101	0.0171251	0.0189166	0.0100481	0.018622	0.0271801	0.0336186	0.0284858	0.0181015	0.0121733	0.0108069
E	2073	T	C	GGT	G	GGC	G	0	0	0	0	0	0	0	0	0	0	0	0	0.0122768	0	0	0	0.0111046	0	0	0	0	0.0126354	0	0
E	2105	A	G	AAG	K	AGG	R	0	0.0137931	0	0	0	0	0	0	0	0.0124646	0.0178117	0	0	0	0	0	0	0	0	0	0	0	0	0.0101202
E	2120	C	A	GCC	A	GAC	D	0	0	0	0	0	0	0	0	0	0	0	0	0	0	0.016129	0	0	0	0.0109489	0	0	0.0170358	0	0
E	2125	T	C	TTC	F	CTC	L	0	0	0.0202551	0.0138431	0	0	0	0.0216323	0	0	0	0.0267559	0	0	0	0	0	0.010688	0	0	0	0	0.0309764	0
E	2212	T	C	TTT	F	CTT	L	0	0.0116071	0	0	0	0	0	0	0	0	0	0	0.021251	0.0108254	0	0.0125049	0.0151453	0	0.011687	0	0	0.0241058	0.0100311	0
NS1	2307	C	A	GGC	G	GGA	G	0	0.0147738	0.015102	0	0.0229253	0.0196507	0.0161943	0	0	0	0	0	0.0188862	0.0201776	0	0	0.0346192	0	0.0103866	0	0	0.0393428	0	0.0102433
NS1	3018	A	C	CCA	P	CCC	P	0	0	0	0	0	0	0	0	0	0	0	0	0	0	0	0	0.013289	0	0	0.0184564	0	0	0.0131936	0
NS1	3198	C	A	GAC	D	GAA	E	0	0	0	0	0	0	0	0.0146082	0	0.014658	0	0	0	0.0835866	0.0184255	0	0.0101781	0.0284035	0.0101266	0.032538	0	0.0117435	0	0
NS2A	3412	C	A	CGG	R	AGG	R	0	0.0129618	0	0	0.0110701	0	0	0	0	0.0132404	0	0	0	0	0	0	0	0	0	0	0	0	0	0
NS2A	3426	A	G	CCA	P	CCG	P	0	0.025016	0	0	0	0	0	0	0	0	0	0.0112007	0	0	0	0	0	0	0	0	0	0	0.01665	0
NS2A	3544	C	T	CTC	L	TTC	F	0	0	0.0136298	0	0	0	0	0	0	0	0	0	0	0	0	0	0.0156454	0.0130293	0	0	0	0.0283237	0	0
NS2A	3739	G	T	GTC	V	TTC	F	0	0	0.0199335	0	0.004579	0	0	0	0	0	0	0	0	0	0	0	0	0	0.0098025	0	0	0	0	0
NS2A	3883	C	A	CCA	P	ACA	T	0	0	0	0	0	0	0	0	0	0	0	0	0	0	0.0143498	0	0	0	0	0	0.0127346	0	0	0
NS2A	3887	A	C	GAG	E	GCG	A	0	0	0	0	0	0	0.0215708	0	0	0.0205761	0	0	0	0	0	0	0	0.0253325	0.0215517	0.0243183	0.0212282	0	0	0
NS2A	3936	C	T	CTC	L	CTT	L	0	0.0215633	0	0	0	0	0	0.0135542	0	0	0	0	0	0	0	0	0	0	0	0	0	0	0	0
NS2A	3963	T	C	AGT	S	AGC	S	0	0	0	0	0	0	0	0	0.0165414	0	0.0147783	0	0	0	0	0.0152439	0	0	0	0	0	0	0	0
NS2A	3988	T	C	TGT	C	CGT	R	0.0510158	0.0234523	0.00211513	0.000782733	0	0.00673993	0	0	0.00312033	0	0	0	0	0	0	0	0	0	0.00703783	0	0	0	0	0.000651433
NS2B	4023	C	T	GAC	D	GAT	D	0	0.0124688	0	0	0	0	0	0	0	0	0	0	0	0	0	0	0	0	0	0	0	0	0.0101678	0
NS2B	4032	G	A	GCG	A	GCA	A	0	0	0.0105026	0	0	0	0	0	0	0	0	0	0	0	0	0	0	0	0	0.0120482	0	0	0	0
NS2B	4143	C	T	CTC	L	CTT	L	0	0	0	0.0107668	0	0	0.00952933	0	0.0166091	0	0	0	0	0	0	0	0.0167684	0	0	0	0.022194	0.00967043	0.0201126	0
NS2B	4270	G	A	GGA	G	AGA	R	0	0	0	0	0	0	0	0	0.00698643	0	0	0	0	0	0	0.00680413	0	0	0	0	0	0	0	0
NS2B	4313	A	G	TAC	Y	TGC	C	0	0	0	0	0	0	0	0	0	0	0	0	0	0	0	0	0.0182238	0	0	0.0110097	0	0.0205882	0	0
NS2B	4370	A	T	TAC	Y	TTC	F	0	0	0.0157796	0.0110402	0	0	0	0	0	0	0	0	0	0.0114155	0	0	0	0	0	0	0	0	0	0
NS3	4491	C	T	GGC	G	GGT	G	0.0249875	0	0	0	0	0	0	0	0	0.02022	0.0116959	0	0	0	0.0432961	0.0150073	0	0	0	0.0150125	0.036571	0.0160444	0	0.0377121
NS3	4585	C	A	CGG	R	AGG	R	0	0.00490483	0.00733473	0.00133443	0.011781	0.00271703	0.00282123	0	0.00989163	0	0.000564033	0	0.00952673	0	0	0	0	0	0.0108251	0	0.00521403	0	0.00281523	0.00845003
NS3	4725	T	G	CCT	P	CCG	P	0	0	0	0	0	0	0	0	0	0	0	0	0	0	0	0	0.0101563	0	0.0105093	0	0	0	0	0
NS3	4865	T	A	TTC	F	TAC	Y	0	0.0120559	0	0.0030349	0.0072713	0.0172153	0	0	0	0	0.0072633	0	0	0	0.0122074	0	0	0	0	0.0072332	0	0	0.0147705	0
NS3	4888	C	A	CCG	P	ACG	T	0.0200308	0.0356461	0	0.012981	0.0100582	0	0	0	0	0	0	0	0	0	0	0	0	0	0	0	0	0.011691	0	0
NS3	4944	C	T	AAC	N	AAT	N	0	0	0.0175824	0	0	0	0	0.012766	0	0	0	0	0	0	0.0113071	0	0	0	0	0	0	0.0106151	0	0.0125102
NS3	5022	G	T	CGG	R	CGT	R	0	0.0191489	0	0.0255611	0	0	0	0	0	0	0	0	0	0	0	0	0	0	0.0129983	0	0	0	0	0
NS3	5085	G	A	AAG	K	AAA	K	0	0	0	0	0	0	0	0	0	0	0	0	0	0	0.0143472	0	0	0	0	0.0123967	0.0199653	0	0.0124178	0.0179687
NS3	5253	T	C	GTT	V	GTC	V	0.013462	0	0	0	0	0	0	0	0	0	0	0	0	0.013023	0.0220837	0	0.0167718	0	0	0	0	0	0	0.007538
NS3	5394	A	G	GCA	A	GCG	A	0	0	0	0	0	0	0	0	0.0108743	0	0	0	0	0	0	0	0.0103544	0	0.0169212	0	0	0	0	0
NS3	5451	C	A	TCC	S	TCA	S	0	0	0.036914	0.0197589	0.0189245	0.034958	0.052213	0.087777	0.060201	0.073245	0.066304	0.0300607	0.121358	0.111583	0.061406	0.083502	0.104287	0.098524	0.05464	0.039482	0.0261742	0.107487	0.12744	0.09074
NS3	5475	T	C	AGT	S	AGC	S	0	0	0.0144231	0	0	0	0	0	0	0.0133539	0	0	0	0	0	0	0	0	0	0	0	0	0	0
NS3	5637	T	G	GCT	A	GCG	A	0.0311448	0	0.0189655	0	0	0	0.0133643	0.0163191	0	0	0	0.0102115	0	0.0114437	0	0	0	0	0	0	0.0108617	0	0	0
NS3	5964	G	A	CCG	P	CCA	P	0	0	0	0	0	0	0	0	0	0	0	0.0213864	0	0.0183213	0.0143279	0	0	0	0	0	0	0	0	0.0108484
NS3	6120	A	G	GAA	E	GAG	E	0	0	0	0	0	0	0	0.0136488	0	0	0	0	0	0	0	0	0.0107373	0	0	0	0	0	0	0
NS4A	6424	G	A	GTC	V	ATC	I	0.0255941	0	0.016826	0	0.0104224	0	0	0	0	0	0	0	0	0	0	0	0	0	0	0	0	0	0	0
NS4A	6606	A	C	CCA	P	CCC	P	0	0	0	0	0.0105402	0	0	0	0.0130944	0	0	0	0.0114521	0	0	0	0.0108639	0	0.0269476	0	0	0	0.0132159	0
NS4B	6837	A	C	ACA	T	ACC	T	0.0128404	0	0.0118555	0.0085205	0.0178459	0	0.0072354	0	0	0	0	0	0	0	0	0	0	0	0.0173754	0	0	0	0	0
NS4B	6873	A	G	ACA	T	ACG	T	0.0151515	0.0105356	0	0	0.0179547	0	0.0110594	0.0119352	0.0100937	0	0	0	0.01566	0	0	0	0	0	0.012931	0.0225948	0	0.0108005	0	0
NS4B	6918	T	C	ACT	T	ACC	T	0	0	0	0	0	0.0153625	0	0	0	0	0	0	0	0	0	0	0	0	0	0.0163831	0.0145518	0	0	0
NS4B	7065	G	T	TTG	L	TTT	F	0	0	0.0325983	0	0	0	0	0.0126667	0	0	0	0	0	0	0	0	0	0	0	0	0	0	0	0
NS5	7485	G	A	AAG	K	AAA	K	0.0115995	0	0	0.0107158	0	0.0135651	0	0	0	0	0	0	0	0	0	0	0	0	0	0	0	0	0	0
NS5	7623	G	A	CTG	L	CTA	L	0	0.0112923	0	0	0	0.0272556	0	0.010551	0	0	0.0101143	0	0	0	0	0	0	0	0	0	0	0	0	0
NS5	7743	G	A	GGG	G	GGA	G	0.0236691	0	0	0	0.0044987	0.0030081	0	0	0.0090346	0	0	0	0	0	0	0	0	0	0.0100131	0	0.0003199	0	0	0
NS5	7758	G	A	GGG	G	GGA	G	0.0157356	0	0	0	0	0	0	0	0	0	0	0	0	0	0.0112439	0	0	0	0	0	0	0	0	0
NS5	7911	G	A	AAG	K	AAA	K	0	0	0	0	0	0	0	0	0	0	0	0.0165358	0	0	0	0.0174554	0	0	0.011588	0	0	0	0	0
NS5	8283	T	C	CGT	R	CGC	R	0	0	0.0112559	0	0	0	0.0103448	0.010124	0	0	0	0	0.021599	0	0	0	0	0	0.0135928	0.0331066	0.00847357	0	0	0.00696757
NS5	8646	C	T	ATC	I	ATT	I	0	0	0.0116041	0	0	0	0	0	0.0252638	0	0	0	0	0	0	0	0	0	0	0	0	0	0	0
NS5	8703	A	C	CGA	R	CGC	R	0	0.0109447	0	0	0	0	0	0	0	0.013986	0	0	0.0109003	0.015142	0	0	0.0199275	0.0131132	0.011479	0	0.0163789	0.0341767	0	0
NS5	8760	G	T	CGG	R	CGT	R	0	0	0	0	0	0.0171723	0.0168196	0	0	0	0.0279598	0	0	0	0.0203607	0.011994	0	0	0	0	0	0.0101054	0	0
NS5	8772	G	C	CTG	L	CTC	L	0	0.011811	0	0	0.0164835	0	0	0	0	0	0.0110865	0.0102289	0	0	0	0	0	0	0	0	0	0	0	0
NS5	8802	T	C	AAT	N	AAC	N	0.00353853	0.000863633	0	0	0.0334165	0	0.00857643	0.00827273	0.0107891	0.0190088	0	0	0	0.0223299	0.00381923	6.87333e-05	0.00358883	0.014296	0	0	0.0113647	0	0.00616653	0.00238003
NS5	8928	T	C	GAT	D	GAC	D	0	0	0	0	0	0	0	0	0	0	0	0	0	0	0	0	0	0	0.0126582	0	0	0	0.05138	0
NS5	9136	T	C	TTG	L	CTG	L	0	0	0	0	0	0	0	0	0	0	0	0	0.0133111	0.0110658	0	0	0	0	0	0	0	0	0	0
NS5	9315	G	A	GCG	A	GCA	A	0	0.0172872	0	0	0	0	0	0	0	0	0	0	0.0112631	0	0	0	0	0	0	0	0	0	0	0
NS5	9463	G	T	GCT	A	TCT	S	0	0	0.0296003	0	0	0.0087879	0	0	0	0	0	0	0.0134696	0	0	0	0	0	0	0	0	0	0.0070059	0
3'UTR	10189	A	G					0	0	0	0	0	0	0	0.0088302	0.0024307	0.0015482	0	0.0001765	0.0138471	0.0027435	0	0.0123746	0.0202167	0	0.0172016	0.0120558	0.0062588	0.0278517	0.0062197	0
3'UTR	10339	G	A					0	0	0.0265767	0	0	0	0	0	0	0	0	0	0	0	0	0	0	0	0	0	0	0	0.0065394	0
3'UTR	10340	G	A					0.0587833	0	0.00605077	0	0	0	0	0.00286837	0.00150657	0	0	0	0	0.00578667	0	0.0101323	0	0	0	0.00331647	0	0	0	0
3'UTR	10526	T	C					0	0	0	0	0	0	0.0135501	0	0	0	0	0	0.010118	0.0154849	0	0	0	0	0	0	0	0.022338	0	0
3'UTR	10641	C	T					0	0	0.168609	0	0	0	0.0473942	0	0	0	0	0	0	0	0	0	0	0	0	0	0	0	0	0
				SNVs frequency value

## Sheet: Sn_value_per_SNV
SNV_Site	0D1	0D2	0D3	1D1	1D2	1D3	3D1	3D2	3D3	5D1	5D2	5D3	7D1	7D2	7D3	10D1	10D2	10D3	14D1	14D2	14D3	21D1	21D2	21D3
86	0.121575	0	0	0.0598671	0.0814252	0.0521119	0	0	0	0	0.0550263	0	0	0	0.0538718	0	0	0	0	0	0	0.0680611	0	0
169	0	0.0726153	0	0	0	0	0	0	0	0	0	0	0	0	0	0	0	0	0	0	0	0	0	0
190	0	0.0698469	0	0.0476879	0.0419268	0	0	0	0.0239188	0	0	0	0	0	0	0	0	0	0.0572723	0	0	0	0	0
249	0	0	0.0956349	0.0606868	0	0.0571204	0	0.0861918	0	0	0	0.0758047	0	0	0	0	0	0	0	0	0.0547574	0	0.0844925	0
287	0	0.0810517	0	0	0	0	0	0.0589814	0	0	0	0	0	0	0	0	0	0	0	0	0	0	0	0
294	0	0.0720396	0	0	0	0.0528511	0	0.0591269	0.059098	0	0	0	0.0906574	0	0	0	0	0	0.0790645	0.110037	0.0528837	0	0	0.0670041
565	0.0358968	0	0.0342473	0	0	0	0	0.0271818	0	0	0	0	0	0	0	0	0	0	0	0.000391638	0	0.0431018	0	0.00439178
595	0.0098931	0.0560855	0	0	0.107129	0.111245	0	0.0551028	0.0852571	0.0830142	0.0671842	0.104581	0	0.107957	0.0264584	0.023226	0	0.0211903	0.0266096	0	0.0316163	0	0	0
621	0	0	0	0	0.0571864	0	0	0	0	0	0	0	0	0	0	0	0	0	0.0548375	0	0	0	0	0
640	0	0	0	0.0722178	0.0123993	0	0	0	0	0	0	0	0	0	0	0	0	0	0	0	0	0	0	0
715	0	0	0	0	0.0358617	0	0	0.175904	0	0.133099	0.167524	0.18925	0	0.177138	0.0888277	0.0742427	0.0137301	0.0618334	0.123631	0.0871997	0.113855	0.074837	0	0.166209
722	0	0	0	0	0	0	0	0	0	0	0	0	0	0	0	0	0.14133	0.0733341	0.0798732	0	0	0	0	0
775	0	0	0	0	0	0	0	0	0.0584455	0	0	0.0567669	0	0	0	0	0	0	0	0	0	0	0	0.0974152
813	0.0851596	0	0	0	0	0	0.0550736	0	0	0	0	0	0	0	0	0	0	0	0	0	0	0	0	0
941	0	0	0	0	0	0	0	0	0	0	0	0	0	0.115522	0	0	0	0.0784578	0	0	0	0	0	0
1038	0	0	0	0	0	0	0	0	0	0	0	0	0	0	0	0.0474456	0	0	0.0344536	0.0369293	0	0	0	0
1080	0	0	0	0	0	0.0609767	0	0	0	0	0	0	0	0	0	0	0	0	0.064997	0	0	0	0	0
1113	0	0	0	0	0	0.0932671	0	0	0	0.0525988	0	0	0.0984509	0	0	0	0	0	0	0	0	0	0	0
1205	0	0	0	0.0727545	0.0934504	0.0675305	0	0	0	0	0	0	0.0750204	0	0	0.0670991	0.097116	0	0	0	0.0647257	0	0.0813837	0
1389	0	0	0	0	0	0	0	0	0	0	0	0	0	0.166596	0.0826464	0	0	0.10362	0.0550263	0.126241	0	0	0	0
1409	0	0.0653889	0	0	0	0	0.0802536	0	0.0815399	0.107971	0.122724	0	0.0575385	0	0.101827	0.126631	0	0	0	0.103259	0.10415	0.104146	0.0608352	0.115462
1516	0	0	0	0	0.0858305	0	0	0	0	0	0.0607461	0	0	0	0	0	0	0	0	0	0	0	0	0
1611	0.0744143	0	0	0	0	0	0	0	0	0	0	0	0	0	0.0579663	0	0	0	0	0	0	0	0	0
1655	0	0	0	0	0	0	0	0	0	0.0528316	0	0	0	0.064158	0	0	0	0	0	0	0	0	0	0
1691	0.062177	0	0.0553643	0.0528837	0	0	0	0	0	0	0	0	0	0	0	0	0	0	0	0	0	0	0	0
1742	0.0138653	0.0711389	0.0666967	0	0	0	0	0.14178	0	0	0	0.075094	0	0	0	0	0	0	0	0	0	0	0	0
1840	0	0.210057	0.129115	0.0132299	0.153893	0.127756	0.184424	0.211667	0.207956	0.197865	0.210771	0.206072	0.209688	0.199996	0.200913	0.206126	0.198098	0.20524	0.179399	0.207391	0.210548	0.208491	0.152228	0.190568
1841	0	0.070975	0	0	0.0679627	0.0579898	0	0	0	0	0	0	0	0	0	0	0	0	0	0.0536072	0	0	0.0582074	0
1857	0	0	0	0	0	0	0	0	0	0	0	0	0	0.0648548	0	0	0	0	0	0	0	0	0.056491	0
1862	0	0.081855	0	0	0	0	0	0	0	0.0239168	0	0	0	0	0	0	0.0207948	0	0	0	0	0	0	0
1996	0	0	0	0.0969658	0	0.0756627	0.0945976	0.0660242	0.0594608	0.0631003	0.0915155	0	0	0.0524643	0.0759922	0.0812513	0.0522653	0.0804037	0.102697	0.116873	0.10573	0.0788898	0.0599688	0.0550831
2073	0	0	0	0	0	0	0	0	0	0	0	0	0.0603297	0	0	0	0.0561676	0	0	0	0	0.0615703	0	0
2105	0	0.0654787	0	0	0	0	0	0	0	0.0609812	0.0780377	0	0	0	0	0	0	0	0	0	0	0	0	0.0525365
2120	0	0	0	0	0	0	0	0	0	0	0	0	0	0	0.0729547	0	0	0	0.0556018	0	0	0.0757233	0	0
2125	0	0	0.0850225	0.0656443	0	0	0	0.0887723	0	0	0	0.101693	0	0	0	0	0	0.0546467	0	0	0	0	0.111285	0
2212	0	0.0579723	0	0	0	0	0	0	0	0	0	0	0.0877469	0.0551508	0	0.0611205	0.0698694	0	0.0582564	0	0	0.0952013	0.0522013	0
2307	0	0.0686809	0.0697315	0	0.09218	0.0833357	0.0731565	0	0	0	0	0	0.0811642	0.0848077	0	0	0.118912	0	0.0535321	0	0	0.128014	0	0.0529978
3018	0	0	0	0	0	0	0	0	0	0	0	0	0	0	0	0	0.0637946	0	0	0.0799243	0	0	0.0634729	0
3198	0	0	0	0	0	0	0	0.0681468	0	0.0683077	0	0	0	0.183885	0.0798346	0	0.0527537	0.105541	0.0525605	0.114624	0	0.0584568	0	0
3412	0	0.062687	0	0	0.0560425	0	0	0	0	0.0636308	0	0	0	0	0	0	0	0	0	0	0	0	0	0
3426	0	0.097475	0	0	0	0	0	0	0	0	0	0.0565152	0	0	0	0	0	0	0	0	0	0	0.074554	0
3544	0	0	0.0649361	0	0	0	0	0	0	0	0	0	0	0	0	0	0.0714489	0.0629164	0	0	0	0.105358	0	0
3739	0	0	0.0841282	0	0.0289913	0	0	0	0	0	0	0	0	0	0	0	0	0	0.051336	0	0	0	0	0
3883	0	0	0	0	0	0	0	0	0	0	0	0	0	0	0.0673082	0	0	0	0	0	0.0619109	0	0	0
3887	0	0	0	0	0	0	0.0886076	0	0	0.085908	0	0	0	0	0	0	0	0.0982547	0.0885563	0.0957364	0.0876852	0	0	0
3936	0	0.0885874	0	0	0	0	0	0.0646839	0	0	0	0	0	0	0	0	0	0	0	0	0	0	0	0
3963	0	0	0	0	0	0	0	0	0.0742226	0	0.0686954	0	0	0	0	0.0701826	0	0	0	0	0	0	0	0
3988	0.147316	0.0935392	0.0157448	0.00694837	0	0.0389246	0	0	0.0214793	0	0	0	0	0	0	0	0	0	0.0402075	0	0	0	0	0.00595532
4023	0	0.0609958	0	0	0	0	0	0	0	0	0	0	0	0	0	0	0	0	0	0	0	0	0.0527151	0
4032	0	0	0.0539625	0	0	0	0	0	0	0	0	0	0	0	0	0	0	0	0	0.059531	0	0	0	0
4143	0	0	0	0.0549363	0	0	0.0502921	0	0.0744294	0	0	0	0	0	0	0	0.0749143	0	0	0	0.0902658	0.0508327	0.0846272	0
4270	0	0	0	0	0	0	0	0	0.0399874	0	0	0	0	0	0	0.0392027	0	0	0	0	0	0	0	0
4313	0	0	0	0	0	0	0	0	0	0	0	0	0	0	0	0	0.0792474	0	0	0.0558231	0	0.0859413	0	0
4370	0	0	0.0718689	0.0559339	0	0	0	0	0	0	0	0	0	0.0572879	0	0	0	0	0	0	0	0	0	0
4491	0.0974046	0	0	0	0	0	0	0	0	0.0849253	0.058288	0	0	0	0.135024	0.0694294	0	0	0	0.069446	0.122775	0.0726928	0	0.124966
4585	0	0.030569	0.041468	0.0108194	0.0585898	0.0192448	0.0198299	0	0.0516743	0	0.00527351	0	0.0502821	0	0	0	0	0	0.0551499	0	0.0320374	0	0.0197963	0.0460548
4725	0	0	0	0	0	0	0	0	0	0	0	0	0	0	0	0	0.052672	0	0.0539873	0	0	0	0	0
4865	0	0.059558	0	0.0210125	0.0412002	0.0762631	0	0	0	0	0.0411663	0	0	0	0.0600878	0	0	0	0	0.0410389	0	0	0.0686703	0
4888	0.0843995	0.120963	0	0.0627523	0.0523033	0	0	0	0	0	0	0	0	0	0	0	0	0	0	0	0	0.0582706	0	0
4944	0	0	0.0773588	0	0	0	0	0.0620185	0	0	0	0	0	0	0.0568987	0	0	0	0	0	0	0.0543783	0	0.0611388
5022	0	0.0819152	0	0.0988143	0	0	0	0	0	0	0	0	0	0	0	0	0	0	0.0628111	0	0	0	0	0
5085	0	0	0	0	0	0	0	0	0	0	0	0	0	0	0.0672997	0	0	0	0	0.0607461	0.0842169	0	0.0608192	0.0785001
5253	0.0643756	0	0	0	0	0	0	0	0	0	0	0	0	0.062895	0.089974	0	0.0749245	0	0	0	0	0	0	0.042321
5394	0	0	0	0	0	0	0	0	0.0553296	0	0	0	0	0	0	0	0.0534123	0	0.0753773	0	0	0	0	0
5451	0	0	0.123439	0.0836396	0.0812741	0.119593	0.149073	0.187191	0.159876	0.174514	0.167152	0.109276	0.20525	0.201383	0.161376	0.183816	0.197797	0.194507	0.15252	0.12827	0.100301	0.199447	0.207156	0.18937
5475	0	0	0.0675468	0	0	0	0	0	0	0.0640129	0	0	0	0	0	0	0	0	0	0	0	0	0	0
5637	0.11165	0	0.0813914	0	0	0	0.0640479	0.073541	0	0	0	0.0528788	0	0.0573889	0	0	0	0	0	0	0.0552836	0	0	0
5964	0	0	0	0	0	0	0	0	0	0	0	0.0881121	0	0.0795316	0.0672368	0	0	0	0	0	0	0	0	0.055235
6120	0	0	0	0	0	0	0	0.0649994	0	0	0	0	0	0	0	0	0.0548279	0	0	0	0	0	0	0
6424	0.0988949	0	0.075089	0	0.0536651	0	0	0	0	0	0	0	0	0	0	0	0	0	0	0	0	0	0	0
6606	0	0	0	0	0.0541017	0	0	0	0.0631372	0	0	0	0.057419	0	0	0	0.0552916	0	0.102148	0	0	0	0.0635482	0
6837	0.062273	0	0.058853	0.0463372	0.0781386	0	0.0410482	0	0	0	0	0	0	0	0	0	0	0	0.0767423	0	0	0	0	0
6873	0.0698891	0.0540847	0	0	0.078459	0	0.0560036	0.0591339	0.0524369	0	0	0	0.0714947	0	0	0	0	0	0.0625821	0.091319	0	0.0550597	0	0
6918	0	0	0	0	0	0.0705582	0	0	0	0	0	0	0	0	0	0	0	0	0	0.0737376	0.0679644	0	0	0
7065	0	0	0.114751	0	0	0	0	0.0616779	0	0	0	0	0	0	0	0	0	0	0	0	0	0	0	0
7485	0.0579453	0	0	0.0547489	0	0.0647203	0	0	0	0	0	0	0	0	0	0	0	0	0	0	0	0	0	0
7623	0	0.0568454	0	0	0	0.102875	0	0.0541416	0	0	0.0525143	0	0	0	0	0	0	0	0	0	0	0	0	0
7743	0.0940933	0	0	0	0.0285975	0.0208654	0	0	0.0483727	0	0	0	0	0	0	0	0	0	0.0521334	0	0.00325262	0	0	0
7758	0.0717314	0	0	0	0	0	0	0	0	0	0	0	0	0	0.0566711	0	0	0	0	0	0	0	0	0
7911	0	0	0	0	0	0	0	0	0	0	0	0.0742054	0	0	0	0.076981	0	0	0.0579043	0	0	0	0	0
8283	0	0	0.0567142	0	0	0	0.0533764	0.0525506	0	0	0	0	0.088683	0	0	0	0	0	0.0648126	0.115813	0.0461492	0	0	0.0399065
8646	0	0	0.0579617	0	0	0	0	0	0.0980859	0	0	0	0	0	0	0	0	0	0	0	0	0	0	0
8703	0	0.0555865	0	0	0	0	0	0	0	0.0661162	0	0	0.0554246	0.0698589	0	0	0.0841114	0.0632009	0.0575153	0	0.0737247	0.118015	0	0
8760	0	0	0	0	0	0.076134	0.0750696	0	0	0	0.104518	0	0	0	0.0853146	0.0593407	0	0	0	0	0	0.0524809	0	0
8772	0	0.0586958	0	0	0.0740454	0	0	0	0	0	0.0561019	0.0529439	0	0	0	0	0	0	0	0	0	0	0	0
8802	0.023717	0.00754403	0	0	0.116456	0	0.0465607	0.0453404	0.055018	0.0815154	0	0	0	0.090624	0.0251785	0.00085133	0.0239812	0.0671329	0	0	0.0571058	0	0.0364016	0.0173119
8928	0	0	0	0	0	0	0	0	0	0	0	0	0	0	0	0	0	0	0.0616487	0	0	0	0.147855	0
9136	0	0	0	0	0	0	0	0	0	0.063869	0.0560269	0	0	0	0	0	0	0	0	0	0	0.056461	0	0
9315	0	0.0764786	0	0	0	0	0	0	0	0	0	0	0.0567403	0	0	0	0	0	0	0	0	0	0	0
9463	0	0	0.108252	0	0	0.0474013	0	0	0	0	0	0	0.064401	0	0	0	0	0	0	0	0	0	0.0400708	0
10189	0	0	0	0	0	0	0	0.0475686	0.0176067	0.0122209	0	0.001946	0.0656576	0.0193939	0	0.0606695	0.0849161	0	0.076222	0.0595576	0.0368126	0.104268	0.0366386	0
10339	0	0	0.101266	0	0	0	0	0	0	0	0	0	0	0	0	0	0	0	0	0	0	0	0.0380505	0
10340	0.158069	0	0.0358831	0	0	0	0	0.0200927	0.0119515	0	0	0	0	0.0346884	0	0.0525818	0	0	0	0.0225382	0	0	0	0
10526	0	0	0	0	0	0	0.0646702	0	0	0	0	0	0.0525282	0.0709445	0	0	0	0	0	0	0	0.0906453	0	0
10641	0	0	0.211546	0	0	0	0.141765	0	0	0	0	0	0	0	0	0	0	0	0	0	0	0	0	0
	Sn per SNV

## Sheet: heterozygosity_value
SNV_Sites	0D1	0D2	0D3	1D1	1D2	1D3	3D1	3D2	3D3	5D1	5D2	5D3	7D1	7D2	7D3	10D1	10D2	10D3	14D1	14D2	14D3	21D1	21D2	21D3
86	0.0693274	0	0	0.0239934	0.0372343	0.0198145	0	0	0	0	0.0213499	0	0	0	0.0207366	0	0	0	0	0	0	0.0287381	0	0
169	0	0.0315256	0	0	0	0	0	0	0	0	0	0	0	0	0	0	0	0	0	0	0	0	0	0
190	0	0.0298181	0	0.0175639	0.0147768	0	0	0	0.00712828	0	0	0	0	0	0	0	0	0	0.0225618	0	0	0	0	0
249	0	0	0.047377	0.0244527	0	0.0224791	0	0.0405037	0	0	0	0.0335433	0	0	0	0	0	0	0	0	0.0212064	0	0.0393233	0
287	0	0.0369836	0	0	0	0	0	0.023501	0	0	0	0	0	0	0	0	0	0	0	0	0	0	0	0
294	0	0.0311672	0	0	0	0.0202	0	0.0235816	0.0235656	0	0	0	0.0436868	0	0	0	0	0	0.0356627	0.0589618	0.020217	0	0	0.0281067
565	0.0120343	0	0.0113154	0	0	0	0	0.00839149	0	0	0	0	0	0	0	0	0	0	0	5.74e-05	0	0.015332	0	0.000908787
595	0.00239127	0.0219183	0	0	0.0565082	0.0599991	0	0.0213907	0.0398523	0.0383098	0.0282139	0.054407	0	0.0572007	0.00810661	0.00686739	0	0.00611592	0.00816592	0	0.010197	0	0	0
621	0	0	0	0	0.0225151	0	0	0	0	0	0	0	0	0	0	0	0	0	0.0212491	0	0	0	0	0
640	0	0	0	0.0312779	0.00314683	0	0	0	0	0	0	0	0	0	0	0	0	0	0	0	0	0	0	0
715	0	0	0	0	0.0120189	0	0	0.138172	0	0.0808035	0.12439	0.164737	0	0.140358	0.0423683	0.0325483	0.00356562	0.0251008	0.0712879	0.0412119	0.0622777	0.0329253	0	0.122376
722	0	0	0	0	0	0	0	0	0	0	0	0	0	0	0	0	0.0898001	0.0319756	0.0361976	0	0	0	0	0
775	0	0	0	0	0	0	0	0	0.0232049	0	0	0.022287	0	0	0	0	0	0	0	0	0	0	0	0.0487344
813	0.0397846	0	0	0	0	0	0.0213751	0	0	0	0	0	0	0	0	0	0	0	0	0	0	0	0	0
941	0	0	0	0	0	0	0	0	0	0	0	0	0	0.0637604	0	0	0	0.0352639	0	0	0	0	0	0
1038	0	0	0	0	0	0	0	0	0	0	0	0	0	0	0	0.0174434	0	0	0.0114046	0.0124912	0	0	0	0
1080	0	0	0	0	0	0.0246159	0	0	0	0	0	0	0	0	0	0	0	0	0.0269237	0	0	0	0	0
1113	0	0	0	0	0	0.0456025	0	0	0	0.0200681	0	0	0.0495334	0	0	0	0	0	0	0	0	0	0	0
1205	0	0	0	0.0316125	0.0457386	0.0284204	0	0	0	0	0	0	0.0330421	0	0	0.0281632	0.0485049	0	0	0	0.0267653	0	0.0372064	0
1389	0	0	0	0	0	0	0	0	0	0	0	0	0	0.122964	0.0380596	0	0	0.0536264	0.0213499	0.0738282	0	0	0	0
1409	0	0.027153	0	0	0	0	0.0364505	0	0.0373115	0.0572121	0.0704187	0	0.0227072	0	0.0521868	0.0742136	0	0	0	0.0533352	0.0540566	0.0540528	0.0245362	0.0637064
1516	0	0	0	0	0.0402514	0	0	0	0	0	0.024486	0	0	0	0	0	0	0	0	0	0	0	0	0
1611	0.032657	0	0	0	0	0	0	0	0	0	0	0	0	0	0.0229414	0	0	0	0	0	0	0	0	0
1655	0	0	0	0	0	0	0	0	0	0.0201898	0	0	0	0.0264352	0	0	0	0	0	0	0	0	0	0
1691	0.0252963	0	0.0215307	0.020217	0	0	0	0	0	0	0	0	0	0	0	0	0	0	0	0	0	0	0	0
1742	0.0036088	0.0306099	0.0279242	0	0	0	0	0.0903131	0	0	0	0.033089	0	0	0	0	0	0	0	0	0	0	0	0
1840	0	0.241452	0.0766976	0.00340684	0.105084	0.075331	0.154299	0.276376	0.314099	0.352679	0.248542	0.323687	0.302718	0.346338	0.343418	0.323436	0.352013	0.327378	0.392796	0.223652	0.246111	0.310942	0.43028	0.370978
1841	0	0.030509	0	0	0.0286791	0.0229543	0	0	0	0	0	0	0	0	0	0	0	0	0	0.020597	0	0	0.0230739	0
1857	0	0	0	0	0	0	0	0	0	0	0	0	0	0.0268406	0	0	0	0	0	0	0	0	0.0221374	0
1862	0	0.0375238	0	0	0	0	0	0	0	0.00712755	0	0	0	0	0	0	0.00597259	0	0	0	0	0	0	0
1996	0	0	0	0.0483899	0	0.0334523	0.0465953	0.0275265	0.023767	0.0258246	0.0443121	0	0	0.0199979	0.0336637	0.0371175	0.0198943	0.0365504	0.0528827	0.0649768	0.0553487	0.0355477	0.0240502	0.0213802
2073	0	0	0	0	0	0	0	0	0	0	0	0	0.0242522	0	0	0	0.0219626	0	0	0	0	0.0249515	0	0
2105	0	0.0272057	0	0	0	0	0	0	0	0.0246185	0.0349889	0	0	0	0	0	0	0	0	0	0	0	0	0.0200356
2120	0	0	0	0	0	0	0	0	0	0	0	0	0	0	0.0317377	0	0	0	0.021658	0	0	0.0334912	0	0
2125	0	0	0.0396897	0.0273029	0	0	0	0.0423287	0	0	0	0.05208	0	0	0	0	0	0.0211475	0	0	0	0	0.0600337	0
2212	0	0.0229447	0	0	0	0	0	0	0	0	0	0	0.0415988	0.0214164	0	0.0246971	0.0298318	0	0.0231008	0	0	0.0470494	0.019861	0
2307	0	0.0291111	0.0297479	0	0.0447995	0.0385291	0.0318641	0	0	0	0	0	0.037059	0.0395409	0	0	0.0668414	0	0.0205574	0	0	0.0755899	0	0.0202767
3018	0	0	0	0	0	0	0	0	0	0	0	0	0	0	0	0	0.0262248	0	0	0.0362315	0	0	0.0260391	0
3198	0	0	0	0	0	0	0	0.0287896	0	0.0288863	0	0	0	0.1532	0.036172	0	0.020149	0.0551935	0.0200481	0.0629586	0	0.0232112	0	0
3412	0	0.0255876	0	0	0.0218951	0	0	0	0	0.0261302	0	0	0	0	0	0	0	0	0	0	0	0	0	0
3426	0	0.0487804	0	0	0	0	0	0	0	0	0	0.0221505	0	0	0	0	0	0	0	0	0	0	0.0327456	0
3544	0	0	0.0268881	0	0	0	0	0	0	0	0	0	0	0	0	0	0.0308012	0.0257191	0	0	0	0.0550429	0	0
3739	0	0	0.0390723	0	0.00911607	0	0	0	0	0	0	0	0	0	0	0	0	0	0.0194128	0	0	0	0	0
3883	0	0	0	0	0	0	0	0	0	0	0	0	0	0	0.0282878	0	0	0	0	0	0.0251449	0	0	0
3887	0	0	0	0	0	0	0.042211	0	0	0.0403054	0	0	0	0	0	0	0	0.0493815	0.0421744	0.0474538	0.0415551	0	0	0
3936	0	0.0421966	0	0	0	0	0	0.026741	0	0	0	0	0	0	0	0	0	0	0	0	0	0	0	0
3963	0	0	0	0	0	0	0	0	0.0325356	0	0.0291198	0	0	0	0	0.030023	0	0	0	0	0	0	0	0
3988	0.0968264	0.0458046	0.00422132	0.00156424	0	0.013389	0	0	0.00622119	0	0	0	0	0	0	0	0	0	0.0139766	0	0	0	0	0.00130202
4023	0	0.0246267	0	0	0	0	0	0	0	0	0	0	0	0	0	0	0	0	0	0	0	0	0.0201288	0
4032	0	0	0.0207846	0	0	0	0	0	0	0	0	0	0	0	0	0	0	0	0	0.0238061	0	0	0	0
4143	0	0	0	0.0213018	0	0	0.018877	0	0.0326665	0	0	0	0	0	0	0	0.0329745	0	0	0	0.0434029	0.0191538	0.0394162	0
4270	0	0	0	0	0	0	0	0	0.0138752	0	0	0	0	0	0	0.0135157	0	0	0	0	0	0	0	0
4313	0	0	0	0	0	0	0	0	0	0	0	0	0	0	0	0	0.0357834	0	0	0.021777	0	0.0403287	0	0
4370	0	0	0.0310612	0.0218366	0	0	0	0	0	0	0	0	0	0.0225704	0	0	0	0	0	0	0	0	0	0
4491	0.0487262	0	0	0	0	0	0	0	0	0.0396223	0.0231182	0	0	0	0.0828431	0.0295642	0	0	0	0.0295742	0.0704671	0.031574	0	0.0725798
4585	0	0.00976155	0.0145619	0.00266531	0.0232845	0.0054193	0.00562655	0	0.0195876	0	0.00112743	0	0.0188719	0	0	0	0	0	0.0214159	0	0.0103737	0	0.00561462	0.0167573
4725	0	0	0	0	0	0	0	0	0	0	0	0	0	0	0	0	0.0201063	0	0.0207977	0	0	0	0	0
4865	0	0.0238211	0	0.00605138	0.0144369	0.0338379	0	0	0	0	0.0144211	0	0	0	0.0241168	0	0	0	0	0.0143618	0	0	0.0291047	0
4888	0.0392591	0.0687509	0	0.025625	0.0199141	0	0	0	0	0	0	0	0	0	0	0	0	0	0	0	0	0.0231086	0	0
4944	0	0	0.0345465	0	0	0	0	0.0252061	0	0	0	0	0	0	0.0223585	0	0	0	0	0	0	0.0210048	0	0.0247074
5022	0	0.0375644	0	0.0498155	0	0	0	0	0	0	0	0	0	0	0	0	0	0	0.0256587	0	0	0	0	0
5085	0	0	0	0	0	0	0	0	0	0	0	0	0	0	0.0282827	0	0	0	0	0.024486	0.0391334	0	0.0245272	0.0352917
5253	0.0265615	0	0	0	0	0	0	0	0	0	0	0	0	0.0257068	0.043192	0	0.032981	0	0	0	0	0	0	0.0149624
5394	0	0	0	0	0	0	0	0	0.0215121	0	0	0	0	0	0	0	0.0204944	0	0.0332697	0	0	0	0	0
5451	0	0	0.0711028	0.038737	0.0371328	0.0674719	0.0989737	0.160144	0.113154	0.13576	0.123816	0.0583142	0.213261	0.198265	0.115271	0.153059	0.186822	0.177634	0.103309	0.0758464	0.0509783	0.191867	0.222398	0.165013
5475	0	0	0.0284301	0	0	0	0	0	0	0.0263511	0	0	0	0	0	0	0	0	0	0	0	0	0	0
5637	0.0603496	0	0.0372116	0	0	0	0.0263714	0.0321056	0	0	0	0.0202145	0	0.0226255	0	0	0	0	0	0	0.0214874	0	0	0
5964	0	0	0	0	0	0	0	0	0	0	0	0.041858	0	0.0359713	0.0282452	0	0	0	0	0	0	0	0	0.0214614
6120	0	0	0	0	0	0	0	0.026925	0	0	0	0	0	0	0	0	0.021244	0	0	0	0	0	0	0
6424	0.0498781	0	0.0330858	0	0.0206275	0	0	0	0	0	0	0	0	0	0	0	0	0	0	0	0	0	0	0
6606	0	0	0	0	0.0208582	0	0	0	0.0258459	0	0	0	0.0226419	0	0	0	0.0214918	0	0.0524429	0	0	0	0.0260825	0
6837	0.025351	0	0.0234299	0.0168958	0.0350548	0	0.0143661	0	0	0	0	0	0	0	0	0	0	0	0.034147	0	0	0	0	0
6873	0.0298439	0.0208492	0	0	0.0352647	0	0.0218742	0.0235855	0.0199836	0	0	0	0.0308295	0	0	0	0	0	0.0255276	0.0441686	0	0.0213677	0	0
6918	0	0	0	0	0	0.030253	0	0	0	0	0	0	0	0	0	0	0	0	0	0.0322294	0.0286801	0	0	0
7065	0	0	0.0630713	0	0	0	0	0.0250125	0	0	0	0	0	0	0	0	0	0	0	0	0	0	0	0
7485	0.0229299	0	0	0.0212019	0	0.0267622	0	0	0	0	0	0	0	0	0	0	0	0	0	0	0	0	0	0
7623	0	0.0223296	0	0	0	0.0530255	0	0.0208794	0	0	0.020024	0	0	0	0	0	0	0	0	0	0	0	0	0
7743	0.0462177	0	0	0	0.00895692	0.0059981	0	0	0.017906	0	0	0	0	0	0	0	0	0	0.0198257	0	0.000639595	0	0	0
7758	0.030976	0	0	0	0	0	0	0	0	0	0	0	0	0	0.0222349	0	0	0	0	0	0	0	0	0
7911	0	0	0	0	0	0	0	0	0	0	0	0.0325247	0	0	0	0.0343014	0	0	0.0229074	0	0	0	0	0
8283	0	0	0.0222583	0	0	0	0.0204755	0.0200429	0	0	0	0	0.0422649	0	0	0	0	0	0.026816	0.064021	0.0168035	0	0	0.013838
8646	0	0	0.0229389	0	0	0	0	0	0.0492511	0	0	0	0	0	0	0	0	0	0	0	0	0	0	0
8703	0	0.0216498	0	0	0	0	0	0	0	0.0275808	0	0	0.021563	0.0298254	0	0	0.0390608	0.0258825	0.0226945	0	0.0322213	0.0660173	0	0
8760	0	0	0	0	0	0.0337548	0.0330734	0	0	0	0.0543561	0	0	0	0.0398923	0.0237003	0	0	0	0	0	0.0200066	0	0
8772	0	0.023343	0	0	0.0324236	0	0	0	0	0	0.0219272	0.0202485	0	0	0	0	0	0	0	0	0	0	0	0
8802	0.00705202	0.00172577	0	0	0.0645997	0	0.0170058	0.0164086	0.0213455	0.037295	0	0	0	0.0436626	0.00760929	0.000137457	0.00715191	0.0281833	0	0	0.0224712	0	0.012257	0.00474874
8928	0	0	0	0	0	0	0	0	0	0	0	0	0	0	0	0	0	0	0.0249959	0	0	0	0.0974802	0
9136	0	0	0	0	0	0	0	0	0	0.0262678	0.0218867	0	0	0	0	0	0	0	0	0	0	0.0221212	0	0
9315	0	0.0339767	0	0	0	0	0	0	0	0	0	0	0.0222725	0	0	0	0	0	0	0	0	0	0	0
9463	0	0	0.0574482	0	0	0.0174213	0	0	0	0	0	0	0.0265763	0	0	0	0	0	0	0	0	0	0.0139136	0
10189	0	0	0	0	0	0	0	0.0175045	0.00484958	0.00309161	0	0.000352938	0.0273107	0.00547195	0	0.0244429	0.039616	0	0.0338114	0.0238209	0.0124393	0.054152	0.012362	0
10339	0	0	0.0517408	0	0	0	0	0	0	0	0	0	0	0	0	0	0	0	0	0	0	0	0.0129933	0
10340	0.110656	0	0.0120283	0	0	0	0	0.00572028	0.00300859	0	0	0	0	0.0115064	0	0.0200592	0	0	0	0.00661094	0	0	0	0
10526	0	0	0	0	0	0	0.026733	0	0	0	0	0	0.0200313	0.0304902	0	0	0	0	0	0	0	0.043678	0	0
10641	0	0	0.28036	0	0	0	0.090296	0	0	0	0	0	0	0	0	0	0	0	0	0	0	0	0	0
		Heterozygosity per SNV

## Sheet: Syn_iSNV
Population	249	294	621	813	1038	1080	1113	1611	2073	2307	3018	3412	3426	3936	3963	4023	4032	4143	4491	4585	4725	4944	5022	5085	5253	5394	5451	5475	5637	5964	6120	6606	6837	6873	6918	7485	7623	7743	7758	7911	8283	8646	8703	8760	8772	8802	8928	9136	9315
0D1	0	0	0	1	0	0	0	1	0	0	0	0	0	0	0	0	0	0	1	0	0	0	0	0	1	0	0	0	1	0	0	0	1	1	0	1	0	1	1	0	0	0	0	0	0	1	0	0	0
0D2	0	1	0	0	0	0	0	0	0	1	0	1	1	1	0	1	0	0	0	1	0	0	1	0	0	0	0	0	0	0	0	0	0	1	0	0	1	0	0	0	0	0	1	0	1	1	0	0	1
0D3	1	0	0	0	0	0	0	0	0	1	0	0	0	0	0	0	1	0	0	1	0	1	0	0	0	0	1	1	1	0	0	0	1	0	0	0	0	0	0	0	1	1	0	0	0	0	0	0	0
1D1	1	0	0	0	0	0	0	0	0	0	0	0	0	0	0	0	0	1	0	1	0	0	1	0	0	0	1	0	0	0	0	0	1	0	0	1	0	0	0	0	0	0	0	0	0	0	0	0	0
1D2	0	0	1	0	0	0	0	0	0	1	0	1	0	0	0	0	0	0	0	1	0	0	0	0	0	0	1	0	0	0	0	1	1	1	0	0	0	1	0	0	0	0	0	0	1	1	0	0	0
1D3	1	1	0	0	0	1	1	0	0	1	0	0	0	0	0	0	0	0	0	1	0	0	0	0	0	0	1	0	0	0	0	0	0	0	1	1	1	1	0	0	0	0	0	1	0	0	0	0	0
3D1	0	0	0	1	0	0	0	0	0	1	0	0	0	0	0	0	0	1	0	1	0	0	0	0	0	0	1	0	1	0	0	0	1	1	0	0	0	0	0	0	1	0	0	1	0	1	0	0	0
3D2	1	1	0	0	0	0	0	0	0	0	0	0	0	1	0	0	0	0	0	0	0	1	0	0	0	0	1	0	1	0	1	0	0	1	0	0	1	0	0	0	1	0	0	0	0	1	0	0	0
3D3	0	1	0	0	0	0	0	0	0	0	0	0	0	0	1	0	0	1	0	1	0	0	0	0	0	1	1	0	0	0	0	1	0	1	0	0	0	1	0	0	0	1	0	0	0	1	0	0	0
5D1	0	0	0	0	0	0	1	0	0	0	0	1	0	0	0	0	0	0	1	0	0	0	0	0	0	0	1	1	0	0	0	0	0	0	0	0	0	0	0	0	0	0	1	0	0	1	0	1	0
5D2	0	0	0	0	0	0	0	0	0	0	0	0	0	0	1	0	0	0	1	1	0	0	0	0	0	0	1	0	0	0	0	0	0	0	0	0	1	0	0	0	0	0	0	1	1	0	0	1	0
5D3	1	0	0	0	0	0	0	0	0	0	0	0	1	0	0	0	0	0	0	0	0	0	0	0	0	0	1	0	1	1	0	0	0	0	0	0	0	0	0	1	0	0	0	0	1	0	0	0	0
7D1	0	1	0	0	0	0	1	0	1	1	0	0	0	0	0	0	0	0	0	1	0	0	0	0	0	0	1	0	0	0	0	1	0	1	0	0	0	0	0	0	1	0	1	0	0	0	0	0	1
7D2	0	0	0	0	0	0	0	0	0	1	0	0	0	0	0	0	0	0	0	0	0	0	0	0	1	0	1	0	1	1	0	0	0	0	0	0	0	0	0	0	0	0	1	0	0	1	0	0	0
7D3	0	0	0	0	0	0	0	1	0	0	0	0	0	0	0	0	0	0	1	0	0	1	0	1	1	0	1	0	0	1	0	0	0	0	0	0	0	0	1	0	0	0	0	1	0	1	0	0	0
10D1	0	0	0	0	1	0	0	0	0	0	0	0	0	0	1	0	0	0	1	0	0	0	0	0	0	0	1	0	0	0	0	0	0	0	0	0	0	0	0	1	0	0	0	1	0	1	0	0	0
10D2	0	0	0	0	0	0	0	0	1	1	1	0	0	0	0	0	0	1	0	0	1	0	0	0	1	1	1	0	0	0	1	1	0	0	0	0	0	0	0	0	0	0	1	0	0	1	0	0	0
10D3	0	0	0	0	0	0	0	0	0	0	0	0	0	0	0	0	0	0	0	0	0	0	0	0	0	0	1	0	0	0	0	0	0	0	0	0	0	0	0	0	0	0	1	0	0	1	0	0	0
14D1	0	1	1	0	1	1	0	0	0	1	0	0	0	0	0	0	0	0	0	1	1	0	1	0	0	1	1	0	0	0	0	1	1	1	0	0	0	1	0	1	1	0	1	0	0	0	1	0	0
14D2	0	1	0	0	1	0	0	0	0	0	1	0	0	0	0	0	1	0	1	0	0	0	0	1	0	0	1	0	0	0	0	0	0	1	1	0	0	0	0	0	1	0	0	0	0	0	0	0	0
14D3	1	1	0	0	0	0	0	0	0	0	0	0	0	0	0	0	0	1	1	1	0	0	0	1	0	0	1	0	1	0	0	0	0	0	1	0	0	1	0	0	1	0	1	0	0	1	0	0	0
21D1	0	0	0	0	0	0	0	0	1	1	0	0	0	0	0	0	0	1	1	0	0	1	0	0	0	0	1	0	0	0	0	0	0	1	0	0	0	0	0	0	0	0	1	1	0	0	0	1	0
21D2	1	0	0	0	0	0	0	0	0	0	1	0	1	0	0	1	0	1	0	1	0	0	0	1	0	0	1	0	0	0	0	1	0	0	0	0	0	0	0	0	0	0	0	0	0	1	1	0	0
21D3	0	1	0	0	0	0	0	0	0	1	0	0	0	0	0	0	0	0	1	1	0	1	0	1	1	0	1	0	0	1	0	0	0	0	0	0	0	0	0	0	1	0	0	0	0	1	0	0	0
Synonymous SNVs per sample, '1' means presence and '0' means absence of SNV. Data for NMDS

## Sheet: Non_Syn_iSNV
Population	169	190	287	565	595	640	715	722	775	941	1205	1389	1409	1516	1655	1691	1742	1840	1841	1857	1862	1996	2105	2120	2125	2212	3198	3544	3739	3883	3887	3988	4270	4313	4370	4865	4888	6424	7065	9463
0D1	0	0	0	1	1	0	0	0	0	0	0	0	0	0	0	1	1	0	0	0	0	0	0	0	0	0	0	0	0	0	0	1	0	0	0	0	1	1	0	0
0D2	1	1	1	0	1	0	0	0	0	0	0	0	1	0	0	0	1	1	1	0	1	0	1	0	0	1	0	0	0	0	0	1	0	0	0	1	1	0	0	0
0D3	0	0	0	1	0	0	0	0	0	0	0	0	0	0	0	1	1	1	0	0	0	0	0	0	1	0	0	1	1	0	0	1	0	0	1	0	0	1	1	1
1D1	0	1	0	0	0	1	0	0	0	0	1	0	0	0	0	1	0	1	0	0	0	1	0	0	1	0	0	0	0	0	0	1	0	0	1	1	1	0	0	0
1D2	0	1	0	0	1	1	1	0	0	0	1	0	0	1	0	0	0	1	1	0	0	0	0	0	0	0	0	0	1	0	0	0	0	0	0	1	1	1	0	0
1D3	0	0	0	0	1	0	0	0	0	0	1	0	0	0	0	0	0	1	1	0	0	1	0	0	0	0	0	0	0	0	0	1	0	0	0	1	0	0	0	1
3D1	0	0	0	0	0	0	0	0	0	0	0	0	1	0	0	0	0	1	0	0	0	1	0	0	0	0	0	0	0	0	1	0	0	0	0	0	0	0	0	0
3D2	0	0	1	1	1	0	1	0	0	0	0	0	0	0	0	0	1	1	0	0	0	1	0	0	1	0	1	0	0	0	0	0	0	0	0	0	0	0	1	0
3D3	0	1	0	0	1	0	0	0	1	0	0	0	1	0	0	0	0	1	0	0	0	1	0	0	0	0	0	0	0	0	0	1	1	0	0	0	0	0	0	0
5D1	0	0	0	0	1	0	1	0	0	0	0	0	1	0	1	0	0	1	0	0	1	1	1	0	0	0	1	0	0	0	1	0	0	0	0	0	0	0	0	0
5D2	0	0	0	0	1	0	1	0	0	0	0	0	1	1	0	0	0	1	0	0	0	1	1	0	0	0	0	0	0	0	0	0	0	0	0	1	0	0	0	0
5D3	0	0	0	0	1	0	1	0	1	0	0	0	0	0	0	0	1	1	0	0	0	0	0	0	1	0	0	0	0	0	0	0	0	0	0	0	0	0	0	0
7D1	0	0	0	0	0	0	0	0	0	0	1	0	1	0	0	0	0	1	0	0	0	0	0	0	0	1	0	0	0	0	0	0	0	0	0	0	0	0	0	1
7D2	0	0	0	0	1	0	1	0	0	1	0	1	0	0	1	0	0	1	0	1	0	1	0	0	0	1	1	0	0	0	0	0	0	0	1	0	0	0	0	0
7D3	0	0	0	0	1	0	1	0	0	0	0	1	1	0	0	0	0	1	0	0	0	1	0	1	0	0	1	0	0	1	0	0	0	0	0	1	0	0	0	0
10D1	0	0	0	0	1	0	1	0	0	0	1	0	1	0	0	0	0	1	0	0	0	1	0	0	0	1	0	0	0	0	0	0	1	0	0	0	0	0	0	0
10D2	0	0	0	0	0	0	1	1	0	0	1	0	0	0	0	0	0	1	0	0	1	1	0	0	0	1	1	1	0	0	0	0	0	1	0	0	0	0	0	0
10D3	0	0	0	0	1	0	1	1	0	1	0	1	0	0	0	0	0	1	0	0	0	1	0	0	1	0	1	1	0	0	1	0	0	0	0	0	0	0	0	0
14D1	0	1	0	0	1	0	1	1	0	0	0	1	0	0	0	0	0	1	0	0	0	1	0	1	0	1	1	0	1	0	1	1	0	0	0	0	0	0	0	0
14D2	0	0	0	1	0	0	1	0	0	0	0	1	1	0	0	0	0	1	1	0	0	1	0	0	0	0	1	0	0	0	1	0	0	1	0	1	0	0	0	0
14D3	0	0	0	0	1	0	1	0	0	0	1	0	1	0	0	0	0	1	0	0	0	1	0	0	0	0	0	0	0	1	1	0	0	0	0	0	0	0	0	0
21D1	0	0	0	1	0	0	1	0	0	0	0	0	1	0	0	0	0	1	0	0	0	1	0	1	0	1	1	1	0	0	0	0	0	1	0	0	1	0	0	0
21D2	0	0	0	0	0	0	0	0	0	0	1	0	1	0	0	0	0	1	1	1	0	1	0	0	1	1	0	0	0	0	0	0	0	0	0	1	0	0	0	1
21D3	0	0	0	1	0	0	1	0	1	0	0	0	1	0	0	0	0	1	0	0	0	1	1	0	0	0	0	0	0	0	0	1	0	0	0	0	0	0	0	0
Nonsynonymous SNVs per sample, '1' means presence and '0' means absence of SNV. Data for NMDS
